# Supplementary material for: Epigenetic and Genetic Factors Related to Curve Progression in Adolescent Idiopathic Scoliosis: A Systematic Scoping Review of the Current Literature
Source: Int J Mol Sci. 2022 May 25;23(11):5914. doi: 10.3390/ijms23115914 (PMC9180299; doi:10.3390/ijms23115914)
Supplement: Supplementary file 1 [file ijms-23-05914-s001.zip]

Archive with 2 entries (2 files):
- Table S1 - Search strategy table.pdf
- Table S2 - Quality assessment.pdf
